# Supplementary material for: Multidisciplinary Bioanalytical Approach to Assess the Anti-Aging Properties of Flower Petals—A Promising Sustainable Cosmetic Ingredient
Source: Plants (Basel). 2025 Sep 15;14(18):2869. doi: 10.3390/plants14182869 (PMC12473510; doi:10.3390/plants14182869)
Supplement: Supplementary file 1 [file plants-14-02869-s001.zip]

Archive with 1 entries (1 files):
- plants-3811765-supplementary.pdf
